# Supplementary material for: Inhibition of γδ-TcR or IL17a Reduces T-Cell and Neutrophil Infiltration after Ischemia/Reperfusion Injury in Mouse Liver
Source: J Clin Med. 2023 Feb 22;12(5):1751. doi: 10.3390/jcm12051751 (PMC10002490; doi:10.3390/jcm12051751)
Supplement: Supplementary file 1 [file jcm-12-01751-s001.zip]

Archive with 1 entries (1 files):
- jcm-2192769-supplementary.pdf
